# Supplementary material for: Genome-Wide Analysis of the Auxin/Indoleacetic Acid (Aux/IAA) Gene Family in Autopolyploid Sugarcane (Saccharum spontaneum)
Source: Int J Mol Sci. 2024 Jul 8;25(13):7473. doi: 10.3390/ijms25137473 (PMC11242263; doi:10.3390/ijms25137473)
Supplement: Supplementary file 1 [file ijms-25-07473-s001.zip]

Archive with 1 entries (1 files):
- ijms-3069290-supplementary.pdf
